# Supplementary material for: The Expression of TP63 as a Biomarker of Early Recurrence in Resected Esophageal Squamous Cell Carcinoma after Neoadjuvant Chemoradiotherapy
Source: Biomedicines. 2024 May 16;12(5):1101. doi: 10.3390/biomedicines12051101 (PMC11117789; doi:10.3390/biomedicines12051101)
Supplement: Supplementary file 1 [file biomedicines-12-01101-s001.zip]

Archive with 1 entries (1 files):
- biomedicines-2994836-supplementary.pdf
